# Supplementary material for: Metabolic/hypoxial axis predicts tamoxifen resistance in breast cancer
Source: Sci Rep. 2022 Sep 27;12:16118. doi: 10.1038/s41598-022-19977-w (PMC9515205; doi:10.1038/s41598-022-19977-w)
Supplement: Supplementary file 1 — Supplementary Information. [file 41598_2022_19977_MOESM1_ESM.xlsx]

## Sheet: Patient sheet
TMX-sensitive patients A				Parameters & Labs												Code
Code no.	Age	BMI	Pathology	RBCs (3.8-4.8)	Hb (12-16)	PLTs (150-410)	AST (3-35)	ALT (7-52)	Scr (0.6-1.2)	% Induction	% Induction	Conc.	Conc.	Conc.	Survival (months)
										LncRNA	miRNA	SIRT3	PPAR alpha	HIF-1
1A	45	0.289	Tumor cells positive for ER & PR receptors	3.94	11 (low)	287	20	22	0.9							1A
2A	43	0.303	Mild normocytic normochromic anemia	3.8	10.8 (low)	426	15	18	0.6							2A
3A	47	0.31	Left breast mass + Infiltrating grade 2 carcinoma	3.92	12.4	192	17	19	0.72							3A
5A	52	0.32	Infiltrating tumor tissues + malignant ductal cells	4.15	13	204	19	29	0.69							5A
7A	49	0.3	Right breast mastectomy + auxillary lymph nodes	4.3	12.2	219	12	40	0.8							7A
8A	54	0.32	ER & PR positive tumor + Grade II invasive duct carcinoma	3.79	12	178	26	31	1	40.61	126.58	9.78	4	4.08	67 months	8A
9A	52	0.29	Left auxillary lymph node enlargement	3.69 (low)	11.4 (low)	366	16	17	1.1	42	138.51	5.07	1.35	2.89	29 months	9A
10A	42	0.31	Multiple auxillary breast tail	4.25	11.8 (low)	365	19	33	0.8	44.7	144.39	3.08	0.36	1.52	29 months	10A
11A	26	0.3	Right breast mass	4.82	11 (low)	512 (high)	15	6	0.8	39.89	183.29	4.72	0.75	1.81	32 months	11A
12A	50	0.28	Left breast cancer	4	12.9	210	9	20	0.78	28.9	124.83	3.59	1.82	1.84	72 months	12A
14A	37	0.3	Metastatic auxillary lymph nodes with scars	4.1	11.9	305	16	19	0.97	37.55	160.21	1.99	0.56	1.12	45 months	14A
15A	54	0.32	Right breast auxillary mass	3.7	14.1	401	7	9	1.3	39.75	170.13	4.34	2.49	2.64	24 months	15A
16A	58	0.28	Left breast lesion + mild absolute neutropenia	4.14	11.1 (low)	309	20	12	0.7	34.39	133.79	4.01	0.36	1.83	11 months	16A
17A	60	0.39	Stratified squamous epithelium	5.14 (high)	12.3	362	15	11	0.8	33.28		6.4	0.3	2.95	48 months	17A
18A	54	0.3	Multiple lymphatic tumor emboli	3.9	14.92	379	12	47	1.1	33.93	168.78	3.83	1.68	2.42	36 months	18A
19A	53	0.32	Left breast mass	4.16	12	311	18	39	0.66	40.98	123.11	8.4	3.66	3.87	18 months	19A
20A	57	0.37	Invasive Duct Breast Carcinoma	4.83	11.1 (low)	315	22	19	0.96	31.14	111.73	3.41	2.63	3.49	30 months	20A
21A	37	0.33	Auxillary lymph node enlargement + edema	3.4 (low)	9.8 (low)	238	23	12	1.2	34.42	134.72	7.37	2.79	3.74	36 months	21A
22A	45	0.31	Invasive Duct Breast Carcinoma (Grade III)	4.12	13	190	11	13	0.78	32.66	152.63	4.06	2.64	3.62	27 months	22A
23A	42	0.32	Fibrous fatty breast tissue	3.89	12.2	392	27	42	0.9	31.21	173.52	2.53	2.73	0.45	12 months	23A
24A	44	0.3	Fibrous fatty breast tissue	3.91	12.9	166	17	19	0.94	32.86	167.38	1.14	3.24	2.62	28 months	24A
25A	39	0.29	Malignant tissue with pleomorphism	4.2	11.7 (low)	212	14	12	0.71	33.82	147.43	0.46	3.2	2.63	68 months	25A
26A	46	0.31	Invasive Carcinoma	3.4 (low)	10.9 (low)	171	18	12	0.6	33.64	180.15	8.81	2.9	5.72	36 months	26A
28A	50	0.3	ER & PR positive invasive carcinoma	3.91	12.4	222	19	21	0.77	33.28		3.08	0.88	1.88	40 months	28A
29A	49	0.29	Right breast mastectomy + auxillary lymph nodes	3.3 (low)	11.1 (low)	292	14	12	0.95	32.4		4.47	2.77	3.22	43 months	29A
30A	50	0.31	Right breast mastectomy	4.4	13	301	27	40	1	32.63	190.01	3.47	3.04	3.37	66 months	30A
31A	44	0.28	Left breast carcinoma	3.97	12.1	333	30	47	1.2	40.86		2.55	1.05	1.99	8 months	31A
33A	57	0.32	Right breast mastectomy + auxillary lymph nodes	4	12.9	297	22	23	0.69		164.44	3.77	0.63	1.34		33A
34A (35S)	42	0.28	Right breast mastectomy + auxillary lymph nodes	3 (low)	11.3 (low)	164	17	24	0.91	43.21	170.04	3.45	3.12	2.45	19 months	34A (35S)
35A (34S)	44	0.3	Left breast carcinoma	3.9	13.3	191	11	19	1.1		180.04	1.47	0.48	0.98		35A (34S)
37A	55	0.33	Left sided lipoma + invasive duct carcinoma grade II	4.71	13.1	401	18	27	0.8	23.39	137.55	3.38	0.68	2.32	21 months	37A
38A	44	0.32	Left-sided invasive ductal carcinoma + Right breast lymph nodes	4.2	12.8	290	19	31	1	25.95	176.84	4.05	1.21	1.49	12 months	38A
39A	49	0.33	Left breast auxillary mass	4	13.5	338	22	32	1.1	38.84	160.04	2.02	2.25	3.08	34 months	39A
40A	50	0.34	Left breast fibro-glandular tissue	4.65	10.4 (low)	305	18	13	0.8	36.35	170.007	4.54	1.44	1.64	48 months	40A
41A	44	0.32	Left breast mass	4.24	12	255	16	12	0.8	46.23	169.05	3.55	0.29	2.16	17 months	41A
42A	39	0.3	Left breast auxillary mass	3.9	12.7	213	14	23	1	40.89	143.39	8.61	4.56	5.15	24 months	42A
44A	60	0.32	Right breast auxillary mass	3.7	13	222	17	27	0.92	27.93	139.47	3.57	0.93	2.48	60 months	44A
45A	46	0.31	Left auxillary lymph node enlargement + fibrocystic changes	4.1	12	301	22	41	0.75	37.67		2.73	1.11	1.17	48 months	45A
46A	44	0.33	Right breast mass	3.9	13.3	178	33	19	1	43.61		3.62	1.31	2.51	24 months	46A
47A	40	0.28	Left breast auxillary mass	4.4	10.7 (low)	219	19	32	1.1	23.03	122.26	4.06	0.32	1.92	48 months	47A
48A	45	0.3	Right breast mass	3.9	13	291	29	14	0.83	37.38	166.52	3.46	0.87	1.98	24 months	48A
49A	50	0.32	Left breast mass	4.1	12.4	311	27	9	1	51.2	123.11	2.63	3.29	1.89	23 months	49A
50A	51	0.31	Right breast mass - Grade II duct carcinoma	3.72	10.9 (low)	316	17	20	0.7	45.99	169.49	4.86	2.69	2.55	14 months	50A
51A	47	0.32	Bilateral breast lumps with abscess	3.4 (low)	12.2	301	18	22	0.95	52.76		9.11	2.93	3.68	54 months	51A
52A	40	0.28	Left auxillary lymph node enlargement + fibrocystic changes	4.5	13	190	22	29	1.1	23.97	168.78	3.02	1.08	1.99	65 months	52A
54A	40	0.29	Right breast mass with neoplasm	4.1	12.7	198	27	14	1		136.6	2.38	0.79	1.35		54A
55A (48A)	40	0.32	Right breast mass	3.9	13	227	23	41	0.9							55A (48A)
56A	42	0.3	Right breast mass	3	11.9 (low)	179	17	41	1.1	47.08	170.04	2.35	0.69	1.92	48 months	56A
57A	42	0.29	Left breast auxillary mass	4.16	9.8 (low)	256	35	46	0.9	42.96	164.97	1.89	0.61	1.12	12 months	57A
58A	45	0.32	Left breast mass	4	12	159	19	17	1.1	51.76	180.81	1.79	1.11	1.98	24 months	58A
59A	55	0.33	Right breast auxillary mass	3.6 (low)	11.7 (low)	224	22	9	0.85	57.86	190.88				22 months	59A
60A	52	0.31	Right breast auxillary mass	4	12.8	276	23	22	0.9	63.77	167.04	3.64	0.78	1.73	76 months	60A
61A	50	0.31	Right breast mass	3.9	12.8	301	17	23	1.1		237.84	4.98	1.08	1.75		61A
62A	42	0.3	Right breast mass with bilateral duct dilatation	4.2	11.9 (low)	276	31	40	0.85		190.04	1.9	0.97	1.14		62A
63A	47	0.32	Right breast auxillary mass	4.4	12.1	322	23	32	1.2		243.39					63A
64A	49	0.3	Right breast auxillary mass with invasive duct carcinoma	4	13	249	20	19	1.1		300.04					64A
	46.9643	0.309679		4.07875	12.7276	269.018	19.5714	23.9643	0.915714	38.296	164.509	3.98702	1.71106	2.3717
	6.51422	0.0206196		0.314532	0.628938	70.845	5.84297	11.2847	0.16647	8.90806	34.6755	2.1441	1.1651	1.07001
TMX-resistant patients B				Parameters & Labs												Code
Code no.	Age	BMI	Pathology GI symp. Resp. symp. Uterine symp. Renal disease Liver disease metastases Bone disorders An	RBCs (3.8-4.8)	Hb (12-16)	PLTs (150-410)	AST (3-35)	ALT (7-52)	Scr (0.6-1.2)	% Induction	% Induction	Conc.	Conc.	Conc.	Survival (months)
										LncRNA	miRNA	SIRT3	PPAR alpha	HIF-1
1B	45	0.27	Heterogenously dense breasts (stopped TMX a year ago & didn't take nay new hormonal medicines) 0 0 0 0 0 1 0 0	2.9 (low)	11 (low)	122 (low)	39 (high)	44	1	253.96	370.02	4.22	1.25	2.13	82 months	1B
2B	39	0.29	Fibrous fatty breast tissue (stopped TMX a month ago & didn't take nay new hormonal medicines) 0 0 0 0 0 1 0 0	3.4 (low)	12.1	144 (low)	31	58 (high)	1.1	240.89	377.04	3.19	2.29	1.42	35 months	2B
3B	64	0.32	Hypodense fatty infiltration (Advised to stop TMX due to esophageal varices + chest infiltrations + hematemesis) 1 1 0 0 0 0 0 0	2 (low)	10.8 (low)	150	170 (high)	223 (high)	0.92		339.77	2.33	0.69	0.79		3B
4B (4A)	31	0.262	Few small tubular glands with hemorrhagic tissue + Hyperthyroidism (to be shifted from TMX) 0 0 1 0 0 0 0 0	1.9 (low)	11.7 (low)	178	33	42	1.4 (high)							4B (4A)
5B (6A)	42	0.308	Invasive Duct Breast Carcinoma + normocytic normochromic anemia (to be shifted from TMX) 0 0 0 0 0 0 0 1	4.28	11.9	259	49 (high)	87 (high)	0.83							5B (6A)
6B (27A)	40	0.32	Right breast mastectomy + auxillary lymph nodes + Liver is enlarged with diffuse fatty infiltrates + metastases (to be shifted from TMX) 0 0 0 0 1 1 0 0	4.1	12.2	177	52 (high)	91 (high)	0.91	219.81	539.77	0.38	0.35	0.56	12 months	6B (27A)
7B (32A)	49	0.29	Left breast cancer + Liver is enlarged with fatty hepatomegaly + Bulky uterus with heterogenous fibrous tissue + metastases (to be shifted from TMX) 0 0 1 0 1 1 0 0	3 (low)	11.4 (low)	201	39 (high)	61 (high)	1		220.38	2.59	0.83	1.16		7B (32A)
8B	47	0.32	Left breast cancer + Edema & eythema of chest + Grade III renal disease (GFR=47.7) (to be shifted from TMX) 0 1 0 1 0 0 0 0	3.98	11.5 (low)	264	33	35	1.2 (high)	128.21	376.08	2.38	0.95	1.37	26 months	8B
9B (13A)	73	0.24	Grade III renal disease (GFR=54) (to be shifted from TMX) 0 0 0 1 0 0 0 0	4.3	13.7	155	21	28	1.3 (high)	210.12	351.37	2.89	1.05	1.31	67 months	9B (13A)
10B (36A)	58	0.35	Invasive duct carcinoma grade II + thrombocytopenia + anemia (to be shifted from TMX) 0 0 0 0 0 0 0 1	3.23 (low)	8.8 (low)	75 (low)	25	41	0.9	237.37		0.5	0.41	0.53	30 months	10B (36A)
11B (43A)	43	0.28	Right breast mass + liver & spleen enlargement & fatty hepatomegaly + lungs bilateral bands (to be shifted from TMX) 0 1 0 0 1 0 0 0	5.62	11.1 (low)	306	26	40	0.6	221.32		3.47	0.75	1.03	17 months	11B (43A)
12B	52	0.38	Right breast lump + generalized body aches + productive cough with neoplastric lung nodular metastases (to be shifted from TMX) 0 1 0 0 0 1 0 0	2.3 (low)	11.4 (low)	229	29	42	1	215.82	370.03	4.49	0.99	2.59	36 months	12B
13B	31	0.29	Left breast mass + Just shifted from TMX due to renal disease & liver impairment + bone metastases 0 0 0 1 1 1 0 0	4.2	12.3	271	59 (high)	82 (high)	1.9 (high)	207.28	311.07	1.55	0.85	1.39	43 months	13B
14B	44	0.32	Right auxillary metastatic breast cancer with lymph nodes + brain metastases + uterine fibroid bodies + liver impairment (to be shifted from TMX) 0 0 1 0 0 1 0 0	4.1	11.8 (low)	336	98 (high)	161 (high)	0.8	257.04	457.42	1.54	0.9	2.09	31 months	14B
15B	33	0.29	Left advanced breast cancer + Advised to stop TMX due to pleural effusions, dyspnea, abdominal adenopathy & enlarged liver 1 1 0 0 1 0 0 0	4.38	11.8 (low)	380	45 (high)	13	0.6	191.77	339.77	4.29	1.82	1.12	60 months	15B
16B	38	0.34	Right breast mass + Stopped TMX due to endometrial hyperplasia with cysts & hypertrophy 0 0 1 0 0 0 0 0	5.09	12.1	349	28	25	0.7		439.77	2.59	0.87	1.09		16B
17B	41	0.31	Right breast mass + chronic asthma & multiple bilateral pulmonary nodules (to be shifted from TMX) 0 1 0 0 0 1 0 0	3.3 (low)	11 (low)	166	17	23	1	209.61	376.08	2.11	1.11	2.44	56 months	17B
18B	44	0.3	Left breast mass + stopped TMX due to thickening of endometrium & uterine fibroid tissues 0 0 1 0 0 0 0 0	3.9	10.7 (low)	174	36 (high)	40	1.1	204.15	466.08	1.81	1.25	0.95	84 months	18B
19B	39	0.31	Left breast lump + fibroadenosis + renal disease (to be shifted from TMX) 0 0 0 1 0 1 0 0	4.4	12.9	311	24	31	1.7 (high)	169.74	456.08	2.46	0.79	1.03	26 months	19B
20B	57	0.3	Right breast mass with hyperchromasia + endometrial complications + metastases and edema in right breast (to be shifted from TMX) 0 0 1 0 0 1 0 0	4	13.1	170	9	31	1.2	171.69	407.05	3.47	0.67	2.3	31 months	20B
21B	43	0.28	Left breast mass + irregular menses + endometrial bleeding and heavy menstruation (to be shifted from TMX) 0 0 1 0 0 0 0 0	3.8	12.7	140 (low)	7	25	0.9	211.11		3.35	0.89	1.04	45 months	21B
22B	53	0.31	Right breast lump + left renal stones + vomiting, nervousness and temperature changes (to be shifted from TMX) 1 0 0 1 0 0 0 0	3.5 (low)	12.2	191	14	19	1							22B
23B	37	0.29	Right breast mass + irregular menses + fats accumulated on the liver (to be shifted from TMX) 0 0 1 0 1 0 0 0	4.2	11.1 (low)	222	42 (high)	65 (high)	1.1	236.6	380.04	4.92	1.05	1.57	19 months	23B
24B	39	0.31	right breast auxillary mass + bone pain + memory impairments + endometrial polyps + metastases in right breast (to be shifted from TMX) 0 0 1 0 0 1 1 0	4	13.8	217	31	28	0.8	173.58	375.43	3.22	1.09	2.18	66 months	24B
25B (53A) - S	38	0.27	Left breast mass with infiltrating duct carcinoma + liver impairment (to be shifted from TMX) 0 0 0 0 1 0 0 0	4.11	11.5 (low)	269	40 (high)	71 (high)	0.7							25B (53A) - S
26B	46	0.31	Left breast mass + edema and fibrosis + metastases in left breast with rednesss and hotness (to be shifted from TMX) 0 0 0 0 0 1 0 0	4.51	11.3 (low)	337	37 (high)	31	0.84	222.53		3.39	0.64	1.23	13 months	26B
27B	56	0.31	Right breast mass + bone disorders and GI bleeding (to be shifted from TMX) 1 0 0 0 0 0 1 0	4.2	11 (low)	110 (low)	18	14	0.9	219.08	390.79	3.79	0.7	1.73	45 months	27B
28B	43	0.28	Right breast mass + bilateral knee pain and vaginal discharge (to be shifted from TMX) 0 0 1 0 0 0 1 0	4.62	12.5	245	26	30	0.7	218.17	456.85	3.8	0.63	1.46	38 months	28B
29B	45	0.29	Left breast mass + bone disorders, GI bleeding, chest infiltrates and endometrial complications (to be shifted from TMX) 1 1 1 0 0 0 1 0	3.10 (low)	9.3 (low)	144 (low)	39 (high)	26	0.9	182.11	360.36	2.79	0.51	1.08	6 months	29B
30B	40	0.28	Left breast mass + pregnancy, tuberculosis & left breast metastases (to be shifted from TMX) 0 1 0 0 0 1 0 0	4.3	11 (low)	192	22	15	1.2		346.08					30B
31B	48	0.27	Left breast mass + metastatic benign lesion in the same breast (to be shifted from TMX) 0 0 0 0 0 1 0 0	4.6	13.4	281	24	20	1	166.43	367.41	3	0.77	1.25	63 months	31B
32B	46	0.29	Left breast auxillary mass + metastatses in the right breast (to be shifted from TMX) 0 0 0 0 0 1 0 0	4.2	14	102 (low)	42 (high)	16	1.1	213.96		3.04	0.52	1.13	60 months	32B
33B	44	0.3	Right breast auxillary mass + GI bleeding, heart burn, benign metastatic lesion & renal disease (to be shifted from TMX) 1 0 0 1 0 1 0 0	3.74 (low)	11 (low)	378	21	15	2.7 (high)	212.61	463.38	4.29	0.83	1.34	26 months	33B
34B	47	0.3	Left breast lesion + metastases in left breast with enlarged liver & hepatomegaly (to be shifted from TMX) 0 0 0 0 1 1 0 0	3.59 (low)	10.8 (low)	225	44 (high)	61 (high)	1.1	267.36	396.08	4	2.48	1.84	34 months	34B
35B	43	0.31	Right breast lesion + metastases in liver with cirrhosis (to be shifted from TMX) 0 0 0 0 1 1 0 0	3.9	11 (low)	107 (low)	460 (high)	230 (high)	0.9	213.3	392.02	3.14	0.75	1.22	35 months	35B
36B	52	0.29	Right breast cancer + Shifted from TMX due to increased endometrial thickness, lung nodules, fatty hepatomegaly & metastases 0 1 1 0 1 1 0 0	4.13	12.8	278	37 (high)	28	0.9	144.14	221.01				60 months	36B
37B	43	0.3	Left breast cancer + Bilateral multiple pulmonary nodules in both lungs + metastases in the same breast (to be shifted from TMX) 0 1 0 0 0 1 0 0	4	11.8 (low)	242	23	31	1.1	112.61	274.11	5.69	2.92	3.97	56 months	37B
38B	47	0.28	Right breast cancer + Enlarged liver & spleen with hepatic follicles + bilateral knee pain + suspected metastases (to be shifted from TMX) 0 0 0 0 1 1 1 0	4.1	13	211	39 (high)	60 (high)	1.2	159.48	420.04	2.39	0.48	0.92	31 months	38B
39B	52	0.3	Left breast mass + fibrotic fatty chest bands with fluid collection + enlarged liver + bone pain (to be shifted from TMX) 0 1 0 0 1 0 1 0	3.74 (low)	11.2 (low)	210	21	13	0.9	212.33	400.69	2.81	0.4	1.74	12 months	39B
40B	36	0.26	Left breast lump + left sided lumpectomy + postoperative sequelae (to be shifted from TMX) 0 0 0 0 0 0 0 0	3.5 (low)	11 (low)	230	19	35	1	173.58	419.89	2.14	0.85	0.65	43 months	40B
41B	43	0.28	Right breast lump + multiple cysts in right ovary with operation done + fibroglandular tissue in right breast (to be shifted from TMX) 0 0 1 0 0 1 0 0	4.1	12.7	298	21	40	1.1							41B
42B	44	0.29	Right breast auxillary mass + chest infiltrates + metastases in the other breast + kidneys pain + liver disease (to be shifted from TMX) 0 1 0 1 1 1 0 0	4.4	13.2	212	40 (high)	71 (high)	1.4 (high)	228.52	260.21	1.58	0.95	1.23	72 months	42B
43B	38	0.31	Left breast lump + chest infiltrates + bone pain (to be shifted from TMX) 0 1 0 0 0 0 1 0	4.77	13.5	257	27	17	0.7	243.83	366.08	1.33	0.48	0.54	12 months	43B
44B	51	0.32	Left breast cancer + chest infiltrates + bone pain + endometrial abnormalities (to be shifted from TMX) 0 1 1 0 0 0 1 0	3.2 (low)	11 (low)	181	21	12	0.8	125.89	321.42	3.18	0.81	0.99	75 months	44B
45B	39	0.3	Right breast lesion + bone pain + endometrial complications (to be shifted from TMX) 0 0 1 0 0 0 1 0	4	11.3 (low)	252	22	13	0.7	244.14	256.85	1.92	0.83	0.76	12 months	45B
46B (6B repeat)	40	0.32	Right breast mastectomy + auxillary lymph nodes + Liver is enlarged with diffuse fatty infiltrates + metastases (to be shifted from TMX) 0 0 0 0 1 1 0 0	4.1	12.2	177	52 (high)	91 (high)	0.91	203.21	339.77	3.72	0.58	0.71	12 months	46B (6B repeat)
47B	39	0.28	Right breast mass + fatty liver + endometrial complications + hypertension + GI problems + chest infection (to be shifted from TMX) 1 1 1 0 1 0 0 0	4.4	13	191	112 (high)	201 (high)	1	213.58	436.08	1.34	0.54	1.19	64 months	47B
48B	65	0.31	Left breast mass + liver disease (HCV +ve) & hepatomegaly + metastases in both breasts + enlarged uterus + pleural effusion (to be shifted from TMX) 0 1 1 0 1 1 0 0	4.7	12	246	120 (high)	202 (high)	0.71	200.94	311.07	2.68	1.73	0.57	45 months	48B
49B	40	0.25	Left breast mass + neck & breast metastases + GIT problems + chest tightness + back pain (to be shifted from TMX) 1 1 0 0 0 1 1 0	3.2 (low)	11.3 (low)	243	22	31	0.9	448.22	620.37	2.39	1.21	1.38	96 months	49B
50B	34	0.27	Right breast mass + hepatic focal lesions + breast scars + bone pain (to be shifted from TMX) 0 0 0 0 1 0 1 0	4	14.2	191	52 (high)	60 (high)	1.1		339.77					50B
51B	49	0.3	Right breast auxillary mass with invasive duct carcinoma + liver disease (to be shifted from TMX) 0 0 0 0 1 0 0 0	4.9	14.1	312	72 (high)	92 (high)	0.8							51B
	44.902	0.297059		4.29686	12.9	241.023	22.7778	27.0909	0.923182	209.652	377.84	2.86095	0.963333	1.35762
	8.44098	0.0244405		0.376038	0.713838	60.4729	6.38709	10.1408	0.16078	52.8469	78.5475	1.12843	0.550151	0.666234
